# Supplementary material for: Vitamin D Levels in COVID-19 Outpatients from Western Mexico: Clinical Correlation and Effect of Its Supplementation
Source: J Clin Med. 2021 May 28;10(11):2378. doi: 10.3390/jcm10112378 (PMC8198869; doi:10.3390/jcm10112378)
Supplement: Supplementary file 1 [file jcm-10-02378-s001.zip]

Archive with 1 entries (1 files):
- jcm-1165567-supplementary.pdf
